# Supplementary material for: Telomere length in the colon is related to colorectal adenoma prevalence
Source: PLoS One. 2018 Oct 17;13(10):e0205697. doi: 10.1371/journal.pone.0205697 (PMC6192597; doi:10.1371/journal.pone.0205697)
Supplement: S1 Table — (XLSX) [file pone.0205697.s001.xlsx]

## Sheet: Data
Participant ID	Sex	Age	rTL	Outcome
1	1	59	0.455446	0
2	0	54	3.54598	0
3	1	59	1.94788	0
4	0	49	0.437518	0
5	1	54	-0.421967	0
6	0	59	0.773192	0
7	1	52	0.939336	0
8	0	65	0.146206	0
9	1	52	0.0979872	0
10	0	52	-0.603096	0
11	0	60	-1.35054	0
12	1	59	-0.95992	0
13	0	52	-0.12683	0
14	1	59	-0.110512	0
15	1	53	0.43453	0
16	1	55	0.0832522	0
17	0	52	0.685081	0
18	0	59	1.49761	0
19	0	56	-0.897411	0
20	0	52	0.0185745	0
21	0	55	-1.31085	0
22	1	51	0.147698	0
23	1	50	-0.67139	0
24	0	53	0.121196	0
25	0	56	-1.57423	0
26	1	52	-0.366797	0
27	1	56	0.000105568	0
28	0	51	-0.475918	0
29	0	56	-0.123008	0
30	0	55	1.30893	0
31	1	63	-0.206501	0
32	0	61	-1.19853	0
33	0	60	-1.03368	0
34	1	63	0.201258	0
35	0	50	-0.7759	0
36	0	57	-1.18693	0
37	0	49	-0.0334451	0
38	0	52	1.09486	0
39	0	58	-0.2966	0
40	0	46	-1.6494	0
41	1	62	-0.976657	0
42	1	53	0.175479	0
43	1	58	0.37207	0
44	1	42	1.40635	0
45	0	56	0.459577	0
46	0	54	0.704817	1
47	1	60	1.68754	1
48	1	53	-0.053498	1
49	0	59	2.08575	1
50	1	52	-1.35073	1
51	1	53	-0.707345	1
52	1	60	0.479621	1
53	1	42	4.21058	1
54	1	54	2.84723	1
55	0	55	0.851167	1
56	1	58	-0.633181	1
57	1	63	0.559816	1
58	1	63	0.337257	1
59	0	53	-0.058329	1
60	1	58	0.0439819	1
61	0	53	-1.2045	1
62	1	49	-0.596693	1
63	1	49	1.1648	1
64	1	44	0.138529	1
65	1	56	2.79861	1
66	0	54	0.394553	1
67	1	51	1.04277	1
68	1	56	0.396688	1
69	1	50	2.4093	1
70	1	61	-0.0457366	1
71	1	63	0.0185908	1
72	1	54	-0.572055	1
73	0	52	1.47756	1
74	1	61	-0.436505	1
75	0	59	-1.57606	1
76	0	60	-0.0810078	1
77	0	63	1.31981	1
78	1	64	0.123483	1
79	1	45	0.607214	1
80	0	51	1.19394	1
81	1	60	0.97458	1
82	0	42	3.88884	1
83	1	50	1.36169	1
84	1	64	-0.648541	1
85	0	59	2.55495	1

## Sheet: Key
Column	Notes
Participant ID
Sex	0 = female 1 = male
Age	age (in years) at colonoscopy
rTL	standardized rTL measured in normal appearing colon tissue
Outcome	0 = no abnormality detected at colonoscopy 1 = adenoma detected at colonoscopy
